# Supplementary material for: Dimensional Complexity of the Resting Brain in Healthy Aging, Using a Normalized MPSE
Source: Front Hum Neurosci. 2018 Nov 19;12:451. doi: 10.3389/fnhum.2018.00451 (PMC6252312; doi:10.3389/fnhum.2018.00451)
Supplement: Supplementary file 1 [file Data_Sheet_1.ZIP]

Archive with 5 entries (4 files):
- Data Sheet 1/__MACOSX/
- Data Sheet 1/__MACOSX/._nMPSE.m
- Data Sheet 1/__MACOSX/._SupplementaryMaterial.pdf
- Data Sheet 1/nMPSE.m
- Data Sheet 1/SupplementaryMaterial.pdf
