# Supplementary material for: Dimensional Complexity of the Resting Brain in Healthy Aging, Using a Normalized MPSE
Source: Front Hum Neurosci. 2018 Nov 19;12:451. doi: 10.3389/fnhum.2018.00451 (PMC6252312; doi:10.3389/fnhum.2018.00451)
Supplement: Supplementary file 1 [file Data_Sheet_1.ZIP › Data Sheet 1/nMPSE.m]

function [ MPSENorm ] = nMPSE( X, k )
% This function calculates the normalized Multivariate Principal Subspace  
% Entropy
%
% INPUT: X => (fMRI) Data Matrix [time x voxel]
% INPUT: k => restrict to the first k dimensions
%
% OUTPUT: MPSENorm => normalized MPSE value of X using the first k
% dimensions
%
% last edited: Norman Scheel 09/25/2018

%% Calculate Eigenvalues of the covariance matrix
    [~, ~, CovEWs] = pca(X,'Economy', true);

    % Use only non-zero Eigenvalues 
    CovEWs = CovEWs(CovEWs ~= 0);

%% Ascertain k is valid
    if(length(CovEWs) < k)

      k = length(CovEWs);

    end

%% normalize Eigenvalues
    s = 0;              

    for i = 1:k

        s = s + CovEWs(i);

    end

    CovEWsNorm = CovEWs./s;

%% calculate final nMPSEN
    logSum = 0;

    for i = 1:k  

      logSum = logSum + log(CovEWsNorm(i));

    end

    MPSENorm = (1/2)*(logSum) + (k/2)*(1 + log(2*pi));

end
